# Supplementary material for: Apoptosis, G1 Phase Stall, and Premature Differentiation Account for Low Chimeric Competence of Human and Rhesus Monkey Naive Pluripotent Stem Cells
Source: Stem Cell Reports. 2020 Dec 30;16(1):56–74. doi: 10.1016/j.stemcr.2020.12.004 (PMC7815945; doi:10.1016/j.stemcr.2020.12.004)
Supplement: Table S2. List of Genes Used to Calculate the Heatmap Shown in Figure S3F [file mmc2.xlsx]

## Sheet: Heatmap_FigureS4C
Gene name	Naïve vs Primed
DGKK	DOWN
SSB	DOWN
ZNF114	DOWN
SEPHS1	DOWN
KIAA1551	DOWN
CTTNBP2	DOWN
ZNF732	DOWN
ATXN7L1	DOWN
BCOR	DOWN
BAHD1	DOWN
ISOC1	DOWN
DDHD1	DOWN
ZFHX2	DOWN
DNMT3A	DOWN
FAM118B	DOWN
EIF2S1	DOWN
LTV1	DOWN
MESDC2	DOWN
HSPA8	UP
SLTM	UP
KIAA0368	UP
SEC63	UP
SERPINE2	UP
ZBTB2	UP
QSER1	UP
RCC2	UP
HNRNPM	UP
STAG2	UP
HNRNPAB	UP
PSMC2	UP
SS18	UP
C20H16orf58	UP
MAPK3	UP
CABIN1	UP
TRAK1	UP
STAT2	UP
MGAT5	UP
KIAA0556	UP
CCDC93	UP
ZC2HC1A	UP
TSC22D3	UP
RGS2	UP
CORO7	UP
ZNF516	UP
10 ARL	UP
LCA5	UP
SEMA4F	UP
PLCD1	UP
MEST	UP
CKB	UP
RIN2	UP
SLC1A4	UP
BMP7	UP
GAS7	UP
MTUS1	UP
WSCD1	UP
CRIP2	UP
ELOVL2	UP
SORCS3	UP
DTX4	UP
IGFBPL1	UP
NKD1	UP
PRSS35	UP
CRB2	UP
FAM49A	UP
WLS	UP
NEFL	UP
TUBB3	UP
AXIN2	UP
SHANK1	UP
PLXNA4	UP
ADGRG1	UP
APLP1	UP
SDK2	UP
CFB	UP
TPPP3	UP
CNTFR	UP
DLL1	UP
WNT9A	UP
DCLK2	UP
COL2A1	UP
NCALD	UP
APC2	UP
RSPO3	UP
DCX	UP
SLC1A2	UP
Septin5	UP
A2M	UP
CACNG4	UP
POU3F2	UP
ZIC1	UP
C2	UP
LEF1	UP
SLIT1	UP
SSUH2	UP
INSM1	UP
BMP5	UP
ZIC4	UP
DCC	UP
